# Supplementary material for: Data on rare earth elements in different particle size fractions of topsoil for two small erosional landforms in central European Russia
Source: Data Brief. 2020 Mar 18;30:105450. doi: 10.1016/j.dib.2020.105450 (PMC7153294; doi:10.1016/j.dib.2020.105450)
Supplement: Supplementary file 1 [file mmc1.xml]

<?xml version="1.0" encoding="utf-8" standalone="no"?>
<data>
  <datasets>
    <author>aseyeva@mail.ru</author>
    <type>0</type>
    <dataset>
      <value>6</value>
      <reason>Other (please explain)</reason>
      <comments>We have subbmitted raw data as Tables along with the manuscript</comments>
    </dataset>
  </datasets>
</data>
